# Supplementary material for: Analysis of Mitochondrial Function in Cell Membranes as Indicator of Tissue Vulnerability to Drugs in Humans
Source: Biomedicines. 2022 Apr 23;10(5):980. doi: 10.3390/biomedicines10050980 (PMC9138415; doi:10.3390/biomedicines10050980)
Supplement: Supplementary file 1 [file biomedicines-10-00980-s001.zip]

Archive with 1 entries (1 files):
- biomedicines-1683833-supplementary.pdf
